# Supplementary material for: Human Cytomegalovirus Infection Elicits Global Changes in Host Transcription by RNA Polymerases I, II, and III
Source: Viruses. 2022 Apr 9;14(4):779. doi: 10.3390/v14040779 (PMC9026722; doi:10.3390/v14040779)
Supplement: Supplementary file 1 [file viruses-14-00779-s001.zip]

Archive with 2 entries (2 files):
- Supplementary Data File.xlsx
- Supplementary Figures.pdf
